# Supplementary material for: Impact of Anatomical Extent and Combined Surgical–Medical Therapy on Survival in Sinonasal and Rhino-Orbito-Cerebral Mucormycosis: A 14-Year Retrospective ENT Cohort
Source: J Clin Med. 2025 Dec 24;15(1):127. doi: 10.3390/jcm15010127 (PMC12787092; doi:10.3390/jcm15010127)
Supplement: Supplementary file 1 [file jcm-15-00127-s001.zip]

Archive with 1 entries (1 files):
- jcm-4042803-supplementary.pdf
